# Supplementary material for: Lipid metabolites as biomarkers and therapeutic targets in oral squamous cell carcinoma
Source: BMC Oral Health. 2025 Aug 31;25:1390. doi: 10.1186/s12903-025-06700-0 (PMC12400617; doi:10.1186/s12903-025-06700-0)
Supplement: Supplementary file 2 — Supplementary Material 2. [file 12903_2025_6700_MOESM2_ESM.xlsx]

## Sheet: Lipid Statistics
Lipid Class Distribution Statistics
Lipid Class	Full Name	Count	Percentage (%)
Cer	Ceramides	6	8.6
DG	Diglycerides	1	1.4
LPC	Lysophosphatidylcholines	5	7.1
PC	Phosphatidylcholines	30	42.9
PE	Phosphatidylethanolamines	2	2.9
SM	Sphingomyelins	7	10
TG	Triglycerides	18	25.7
PG	Phosphatidylglycerols	1	1.4
